# Supplementary material for: “We usually see a lot of delay in terms of coming for or seeking care”: an expert consultation on COVID testing and care pathways in seven low- and middle-income countries
Source: BMC Health Serv Res. 2023 Nov 23;23:1288. doi: 10.1186/s12913-023-10305-0 (PMC10666325; doi:10.1186/s12913-023-10305-0)
Supplement: Supplementary file 1 — Additional file 1. [file 12913_2023_10305_MOESM1_ESM.zip]

Archive with 2 entries (2 files):
- Interview guide.docx
- Protocol experts' meeting RDT care pathways - Final.docx
